# Supplementary material for: Association of GAB1 gene with asthma susceptibility and the efficacy of inhaled corticosteroids in children
Source: BMC Pulm Med. 2023 Dec 6;23:493. doi: 10.1186/s12890-023-02790-0 (PMC10698945; doi:10.1186/s12890-023-02790-0)
Supplement: Supplementary file 1 — Additional file 1. [file 12890_2023_2790_MOESM1_ESM.xlsx]

## Sheet: Table S1
Table S1. Baseline pulmonary function indices of the genotypes
SNVs	Genotypes	FVC% pred	pFVC	FEV1% pred	pFEV1	FEV1/FVC	pFEV1/FVC	PEF% pred	pPEF	FEF25% pred	pFEF25	FEF50% pred	pFEF50	FEF75% pred	pFEF75	MMEF% pred	pMMEF
rs1397527	G/G	93.76±28.80	0.767	80.91±15.26	0.337	76.78±14.14	0.476	67.51±16.89	0.943	63.57±20.14	0.635	56.90±18.87	0.376	51.74±26.66	0.955	53.73±20.16	0.371
	G/T	91.58±14.75		86.94±18.34		80.16±10.29		68.27±19.53		68.50±21.12		65.41±27.87		53.35±28.22		62.33±27.43
	T/T	86.14±26.83		79.95±24.81		80.43±14.30		70.53±22.66		67.65±26.89		60.13±28.62		50.29±22.88		59.52±26.74
rs17017425	T/T	91.99±16.73	0.885	83.26±18.10	0.534	77.69±10.68	0.632	68.51±19.02	0.929	65.91±21.69	0.961	59.53±26.44	0.717	50.57±29.42	0.727	56.41±26.48	0.709
	C/T	91.28±31.37		83.07±18.46		80.27±15.66		67.02±18.14		66.60±22.13		63.39±24.25		56.07±25.26		60.18±24.16
	C/C	96.36±13.19		91.68±8.17		81.37±6.44		69.77±18.03		68.44±10.65		66.75±4.52		50.94±13.15		62.03±7.60
rs1866756	G/G	94.58±26.39	0.343	83.53±15.63	0.713	77.70±12.92	0.375	68.72±16.23	0.821	65.82±19.38	0.92	58.96±19.44	0.677	51.52±24.44	0.95	55.61±19.72	0.589
	G/A	90.77±15.60		85.07±19.98		79.41±11.67		66.89±21.40		66.55±23.31		64.17±29.84		53.63±30.75		61.49±29.74
	A/A	75.79±26.15		76.43±18.48		87.82±8.97		73.18±13.35		70.98±19.82		63.92±24.46		51.90±18.90		63.17±22.54
rs3805236	A/A	93.51±26.96	0.183	82.07±15.60	0.427	78.39±13.51	0.279	68.45±16.28	0.856	66.04±19.44	0.902	60.00±20.54	0.833	53.73±25.82	0.806	57.00±20.98	0.767
	A/G	92.33±15.00		85.68±19.53		78.57±10.82		67.34±20.91		66.30±22.78		62.57±28.47		50.56±28.92		59.50±28.30
	G/G	63.63±21.92		69.64±20.15		92.61±4.82		74.60±18.56		73.04±27.57		68.80±32.46		60.89±15.16		68.84±28.69
rs3805246	G/G	94.58±26.39	0.343	83.53±15.63	0.713	77.70±12.92	0.375	68.72±16.23	0.821	65.82±19.38	0.92	58.96±19.44	0.677	51.52±24.44	0.95	55.61±19.72	0.589
	G/A	90.77±15.60		85.07±19.98		79.41±11.67		66.89±21.40		66.55±23.31		64.17±29.84		53.63±30.75		61.49±29.74
	A/A	75.79±26.15		76.43±18.48		87.82±8.97		73.18±13.35		70.98±19.82		63.92±24.46		51.90±18.90		63.17±22.54
rs3805254	A/A	94.58±26.39	0.343	83.53±15.63	0.713	77.70±12.92	0.375	68.72±16.23	0.821	65.82±19.38	0.92	58.96±19.44	0.677	51.52±24.44	0.95	55.61±19.72	0.589
	A/G	90.77±15.60		85.07±19.98		79.41±11.67		66.89±21.40		66.55±23.31		64.17±29.84		53.63±30.75		61.49±29.74
	G/G	75.79±26.15		76.43±18.48		87.82±8.97		73.18±13.35		70.98±19.82		63.92±24.46		51.90±18.90		63.17±22.54

## Sheet: Table S2
Table S2. Association between GAB1gene SNVs and ΔFEV1 after ICS treatment
SNVs	Genotypes	ΔFEV1%	p	pa	pb
rs1396527
	G/G	22.81(6.10,36.42)	0.053	0.059	0.301
	G/T	7.38(-3.23,24.17)
	T/T	31.25(3.54,72.62)
rs17017425
	T/T	16.87(-0.04,37.06)	0.697	0.409	0.634
	C/T	10.16(-1.10,31.01)
	C/C	12.30(-0.39,27.54)
rs1866756
	G/G	16.71(3.94,34.27)	0.26	0.407	0.23
	G/A	12.25(-2.75,27.20)
	A/A	31.25(9.82,74.42)
rs3805236
	A/A	16.42(1.32,35.01)	0.214	0.721	0.102
	A/G	12.25(-2.40,29.85)
	G/G	52.84(31.25,74.42)
rs3805246
	G/G	16.71(3.94,34.27)	0.26	0.407	0.23
	G/A	12.25(-2.75,27.20)
	A/A	31.25(9.82,74.42)
rs3805254
	A/A	16.71(3.94,34.27)	0.26	0.407	0.23
	A/G	12.25(-2.75,27.20)
	G/G	31.25(9.82,74.42)
If A1 is the major allele and A2 is the minor allele. Genetic models are categorized into dominant and recessive models based on the different number of A2 alleles that increase risk compared to A1. adominant model (A2/A2 + A1/A2 vs. A1/A1); brecessive model (A2/A2 vs. A1/A1 + A1/A2).

## Sheet: Table S3
Table S3. Characteristics of ICS responders and non-responders
Description		ICS responders	ICS non-responders	p
Anthropometry
males, n (%)		28(65.1)	18(64,3)	0.943
Age, median (IQR)		8(6,9)	7(6,10)	0.609
BMI, kg/m2, median (IQR)		16.87(15.44,18.64)	17.93(15.37,22.23)	0.125
Atopy
Feeding patterns, n (%)
Artificial/mixed feeding		38(88.4)	22(78.6)	0.265
Breastfeeding		5(11.6)	6(21.4)
Allergen exposure, n (%)
Yes		26(60.5)	22(78.6)	0.111
No		17(39.5)	6(21.4)
ETS exposure, n (%)
Yes		11(25.6)	7(25.0)	0.956
No		32(74.4)	21(75.0)
Pet exposure, n (%)
Yes		9(20.9)	8(28.6)	0.461
No		34(79.1)	20(71.4)
Residence, n (%)
Urban		32(74.4)	23(82.1)	0.446
Rural		11(25.6)	5(17.9)
Baseline pulmonary function
FVC% pred		84.94±16.16	103.15±25.99	0.441
FEV1 (%)		74.87±14.61	97.77±11.89	0.396
FEV1/FVC		76.42±11.40	82.65±12.82	0.62
PEF% pred		60.61±15.44	79.63±16.74	0.848
FEF25% pred		57.17±16.18	80.47±19.70	0.258
FEF50% pred		50.31±18.19	78.54±23.23	0.129
FEF75% pred		41.72±21.64	68.95±26.11	0.117
MMEF% pred		47.01±18.05	76.14±22.87	0.118
ICS responders: Δ FEV1 ≥ 8%, ICS nonresponders: Δ FEV1 < 8%.
